# Supplementary material for: Mining Biosynthetic Gene Clusters of Pseudomonas vancouverensis Utilizing Whole Genome Sequencing
Source: Microorganisms. 2024 Mar 9;12(3):548. doi: 10.3390/microorganisms12030548 (PMC10974133; doi:10.3390/microorganisms12030548)
Supplement: Supplementary file 1 [file microorganisms-12-00548-s001.zip]

Archive with 1 entries (1 files):
- microorganisms-2887864-supplementary.pdf
